# Supplementary material for: Exploring the Role of Bergamot Polyphenols in Alleviating Morphine-Induced Hyperalgesia and Tolerance through Modulation of Mitochondrial SIRT3
Source: Nutrients. 2024 Aug 9;16(16):2620. doi: 10.3390/nu16162620 (PMC11357234; doi:10.3390/nu16162620)
Supplement: Supplementary file 1 [file nutrients-16-02620-s001.zip]

Archive with 1 entries (1 files):
- nutrients-3093489-supplementary.pdf
